# Supplementary material for: A Fresh Perspective on Examining Population Emotional Well-Being Trends by Internet Search Engine: An Emerging Composite Anxiety and Depression Index
Source: Int J Environ Res Public Health. 2024 Feb 9;21(2):202. doi: 10.3390/ijerph21020202 (PMC10888063; doi:10.3390/ijerph21020202)
Supplement: Supplementary file 1 [file ijerph-21-00202-s001.zip]

Archive with 1 entries (1 files):
- ijerph-2831893-supplementary.pdf
